# Supplementary material for: Remineralizing Effects of Resin-Based Dental Sealants: A Systematic Review of In Vitro Studies
Source: Polymers (Basel). 2022 Feb 17;14(4):779. doi: 10.3390/polym14040779 (PMC8877949; doi:10.3390/polym14040779)
Supplement: Supplementary file 1 [file polymers-14-00779-s001.zip]

Archive with 1 entries (1 files):
- polymers-1556654-SM.pdf
